# Supplementary material for: Correlation between intestinal BMP2, IFNγ, and neural death in experimental infection with Trypanosoma cruzi
Source: PLoS One. 2021 Feb 9;16(2):e0246692. doi: 10.1371/journal.pone.0246692 (PMC7872263; doi:10.1371/journal.pone.0246692)
Supplement: S1 File — (XLSX) [file pone.0246692.s001.xlsx]

## Sheet: Parasitemia
Days after infection	Mean	Standard error of the mean	Minimum	Maximum
0	0	0	0	0
3	0	0	0	0
5	11.94	6.41756	0	63.68
8	728.34	182.349	127.36	2738.24
11	405.96	68.9969	63.68	955.2
14	378.1	67.9093	0	827.84
17	413.92	80.759	127.36	1273.6
20	139.3	41.6032	0	573.12
23	83.58	24.4697	0	318.4
26	23.88	9.8567	0	63.68
29	3.98	3.98	0	63.68
32	0	0	0	0

## Sheet: Intestinal histopathological
Infiltrate inflammatory				Neuronal quantification						Colagen deposition
	Acute (30 days)	Chronic (90 days)			Control (30 days)	Acute (30 days)	Control (90 days)	Chronic (90 days)			Control (30 days)	Acute (30 days)	Control (90 days)	Chronic (90 days)
Mean	1.17333	0.455889		Mean	11.693	7.73291	10.4673	6.28114		Mean	1.77	2.62833	2.34429	8.128
Standard deviation	0.184842	0.0955388		Standard deviation	1.7101	1.31426	0.278058	0.560271		Standard deviation	0.813726	1.85634	0.652913	3.24977
Median	1.133	0.4335		Median	11.54	7.969	10.47	6.316		Median	1.66	2.195	2.23	7.75
Minimum	0.966667	0.367		Minimum	9.62777	5.39488	10.1329	5.50176		Minimum	0.95	0.87	1.65	3.9
Maximum	1.467	0.6		Maximum	14.201	9.21154	10.8745	6.97989		Maximum	3.1	5.35	3.42	14.09

## Sheet: Cytokine dosage
IFNγ						TNF-α						IL-10						BMP2
	Control (30 days)	Acute (30 days)	Control (90 days)	Chronic (90 days)			Control (30 days)	Acute (30 days)	Control (90 days)	Chronic (90 days)			Control (30 days)	Acute (30 days)	Control (90 days)	Chronic (90 days)			Control (30 days)	Acute (30 days)	Control (90 days)	Chronic (90 days)
Mean	0.488	12.9317	0.712857	2.018		Mean	5.352	16.4483	6.25429	7.692		Mean	11.636	26.475	20.1125	18.695		Mean	27.106	288.532	22.895	45.306
Standard deviation	0.148054	24.1742	0.53322	1.19235		Standard deviation	1.32922	27.3618	1.28513	1.55907		Standard deviation	12.2031	28.3492	17.0503	9.66773		Standard deviation	20.41	313.958	18.7103	53.1631
Median	0.53	3.51	0.71	2.025		Median	5.24	5.68	5.97	7.795		Median	5.26	17.02	20.54	19.5		Median	22.45	140.7	17.6	31.15
Minimum	0.3	0.79	0	0.61		Minimum	4.07	2.41	4.8	4.74		Minimum	0	4.47	2.46	2.86		Minimum	4.67	17.87	0	0
Maximum	0.65	62.15	1.43	4.05		Maximum	7.23	72.14	8.29	10.33		Maximum	24.85	26.57	36.91	31.84		Maximum	59.24	755.85	15.93	166.79
